# Supplementary material for: Physiotherapy and associated factors affecting mouth opening changes in noma patients during initial hospitalization at an MSF-supported hospital in Northwest Nigeria—A retrospective cohort study
Source: PLOS Glob Public Health. 2023 Sep 1;3(9):e0001995. doi: 10.1371/journal.pgph.0001995 (PMC10473475; doi:10.1371/journal.pgph.0001995)
Supplement: S1 Data — (XLSX) [file pgph.0001995.s001.xlsx]

## Sheet: Sheet1
Age	Sex	Physio Sessions	Stay No	Sequestrum	MO Change	Relationship	Defect Site	MO Adm	MO Disc
2	male	13	26	No	12	Mother	Cheeks	0	12
3	male	9	19	No	0	Mother	Cheeks	22	22
6	female	15	29	No	8	Father and Mother	Lips	12	20
6	female	20	60	Yes	8	Mother	Particularities	8	16
3	female	12	24	No	0	Mother	Cheeks	27	27
10	male	20	43	No	0	Mother	Cheeks	28	28
3	male	20	61	No	12	Grandmother	Cheeks	12	24
3	female	20	46	No	7	Mother	Cheeks	6	13
7	male	7	13	No	7	Mother	Cheeks	30	37
3	female	20	49	No	0	Mother	Cheeks	23	23
3	male	20	47	Yes	0	Mother	Cheeks	14	14
2	female	13	25	No	0	Mother	Cheeks	23	23
4	female	19	32	Yes	12	Aunty	Cheeks	18	30
5	male	20	49	No	2	Grandmother	Cheeks	22	24
3	male	20	53	Yes	3	Mother	Cheeks	12	15
2	male	20	53	No	3	Grandmother	Cheeks	12	15
3	male	20	57	Yes	9	Mother	Cheeks	15	24
2	female	10	18	Yes	6	Aunty	Cheeks	14	20
3	male	13	27	No	10	Grandmother	Lips	30	40
10	female	20	75	Yes	30	Mother	Cheeks	10	40
4	male	16	34	Yes	5	Mother	Cheeks	25	30
3	female	12	24	Yes	1	Mother	Cheeks	27	28
3	female	9	10	Yes	0	Mother	Lips	30	30
3	male	9	10	Yes	0	Father and Mother	Nasal	20	20
1	female	12	23	Yes	1	Mother	Lips	22	23
3	female	12	24	Yes	3	Mother	Cheeks	21	24
3	male		0	Yes	2	Grandmother	lips	20	22
4	female	12	21	No	0	Mother	Nasal	25	25
3	male	8	14	No	0	Mother	Cheeks	24	24
1	male	8	14	No	0	Mother	Cheeks	23	23
5	female	17	19	No	14	Mother	Cheeks	22	36
3	male	16	36	No	15	Mother	Nasal	15	30
5	male	11	20	No	14	Grandmother	Cheeks	28	42
8	male	1	4	Yes	0	Mother	Cheeks	36	36
5	female	11	20	Yes	5	Mother	Cheeks	10	15
2	male	7	12	No	6	Mother	Cheeks	35	41
2	male	12	24	No	0	Father	Cheeks	30	30
3	female	10	20	No	7	Mother	Cheeks	23	30
3	female	13	26	Yes	15	Mother	Cheeks	13	28
12	male	4	11	Yes	0	Mother	Cheeks	28	28
5	female	3	7	No	0	Mother	No defect	35	35
6	female	1	2	No	0	Sister	Cheeks	30	30
2	male	2	6	No	0	Father and Mother	Nasal	31	31
4	male	20	49	Yes	6	Grandmother	Cheeks	26	32
7	female	20	53	Yes	1	Mother	Cheeks	21	22
3	male	20	46	No	-1	Mother	Cheeks	28	27
12	male	20	42	No	28	Mother	Cheeks	12	40
3	female	9	0	No	5	Mother	Cheeks	23	28
3	female	13	35	Yes	7	Mother	Lips	12	19
5	female	15	38	Yes	11	Mother	Cheeks	4	15
5	female	10	21	No	13	Grandmother	Lips	1	14
3	female	15	33	Yes	0	Mother	Cheeks	2	2
4	female	1	0	No	1	Father	Cheeks	11	12
4	male	8	14	No	5	Grandmother	Cheeks	20	25
5	female	4	6	No	10	Mother	Cheeks	8	18
3	female	2	0	Yes	3	Mother	Lips	23	26
6	male	2	0	Yes	6	Father and Mother	Cheeks	8	14
4	female	12	20	No	0	Mother	Cheeks	16	16
2	female	8	16	Yes	20	Mother	Cheeks	0	20
2	male	12	28	No	8	Mother	Cheeks	10	18
2	female	2	6	No	2	Mother	Cheeks	28	30
2	female	10	24	No	0		Cheeks	1	1
4	female	9	19	No	-2		Cheeks	20	18
40	female	20	51	No	17	Brother	Cheeks	13	30
3	female	15	34	No	6	Grandmother	Cheeks	15	21
4	female	11	28	No	16	Mother	Lips	16	32
3	female	3	8	No	8	Mother	Cheeks	23	31
4	male	12	30	No	12	Aunty	Cheeks	11	23
3	male	12	30	No	3		Cheeks	25	28
2	male	15	34	No	7	Mother	Cheeks	10	17
3	male	12	21	No	10		Cheeks	20	30
5	female	5	11	No	9		Cheeks	15	24
5	male	13	24	No	10		Cheeks	17	27
5	female	15	36	No	22		Cheeks	12	34
4	female	6	13	No	0	Mother	Nasal	22	22
7	male	4	7	No	13	Mother	Cheeks	11	24
7	male	13	25	No	13	Mother	Cheeks	23	36
3	male	13	24	No	0		Cheeks	16	16
4	male	9	19	No	13		Cheeks	20	33
15	male	5	10	No	0	Brother	Cheeks	37	37
5	male	12	21	No	12	Grandmother	Cheeks	15	27
14	female	12	28		20	Mother	Cheeks	3	23
6	female	20	43		7	Mother	Cheeks	8	15
4	female	5	11		10	Mother	Cheeks	16	26
4	male	7	23		11	Mother	Nasal	16	27
4	male	6	21		13	Mother	Cheeks	10	23
2	female	7	10		0	Mother	Lips	20	20
3	female	7	14		7	Mother	Cheeks	10	17
9	female	2			9		Cheeks	15	24
6	male	2	13		12		Lips	0	12
4	male	20	55		26	Grandmother	Cheeks	1	27
